# Supplementary material for: Effect of Acupoint Stimulation on Controlling Pain from Heel Lance in Neonates: A Systematic Review and Meta-Analysis of Randomized Controlled Trials
Source: Children (Basel). 2023 Jun 7;10(6):1024. doi: 10.3390/children10061024 (PMC10297571; doi:10.3390/children10061024)
Supplement: Supplementary file 1 [file children-10-01024-s001.zip]

Archive with 1 entries (1 files):
- children-2343118-supplementary.pdf
